# Supplementary material for: 1,25(OH)2D3 and VDR Signaling Pathways Regulate the Inhibition of Dectin-1 Caused by Cyclosporine A in Response to Aspergillus Fumigatus in Human Corneal Epithelial Cells
Source: PLoS One. 2016 Oct 18;11(10):e0164717. doi: 10.1371/journal.pone.0164717 (PMC5068748; doi:10.1371/journal.pone.0164717)
Supplement: S1 File — (XLSX) [file pone.0164717.s001.xlsx]

## Sheet: Sheet1
Fig1 A
	β-actin	dectin-1	-β-actin	-Control	β-actin	dectin-1	-β-actin	-Control	β-actin	dectin-1	-β-actin	-Control
	Ct (dR)	Ct (dRn)	Inc Ct	Fold	Ct (dR)	Ct (dRn)	Inc Ct	Fold	Ct (dR)	Ct (dRn)	Inc Ct	Fold
N	10.18	23.05	12.87	1	10.36	23.23	12.87	1	10.18	23.31	13.13	1
F	11.48	22.8	11.32	2.92817	12.09	23.1	11.01	3.63008	10.73	23.31	12.58	1.46409
CsA	11.35	25.32	13.97	0.466516	11.27	25.79	14.52	0.31864	11.27	25.79	14.52	0.381565
CsA1μM+F	11.68	22.88	11.2	3.18215	10.96	22.67	11.71	2.23457	10.06	22.74	12.68	1.36604
CsA10μM+F	10.87	23.1	12.23	1.55833	10.84	22.76	11.92	1.93187	11.11	25.74	14.63	0.353553
CsA100μM+F	12.33	28.03	15.7	0.140632	11.66	27.09	15.43	0.169576	12.33	28.03	15.7	0.168404
	β-actin	dectin-1	-β-actin	-Control	β-actin	dectin-1	-β-actin	-Control	β-actin	dectin-1	-β-actin	-Control
	Ct (dR)	Ct (dRn)	Inc Ct	Fold	Ct (dR)	Ct (dRn)	Inc Ct	Fold	Ct (dR)	Ct (dRn)	Inc Ct	Fold
N	10.28	23.41	13.13	1	10.92	25.55	14.63	1.03526	11.08	25.76	14.68	1
F	11.1	23.69	12.59	1.45397	11.61	25.64	14.03	1.56917	10.87	24.88	14.01	1.59107
CsA	11.05	25.32	14.27	0.45376	11.28	27.84	16.56	0.271684	10.65	28.27	17.62	0.130308
CsA1μM+F	10.82	23.51	12.69	1.3566	11.27	25.03	13.76	1.89212	11.45	25.43	13.98	1.6245
CsA10μM+F	11.09	26.57	15.48	0.196146	11.26	27.09	15.83	0.450625	11.16	27.37	16.21	0.346277
CsA100μM+F	11.66	27.63	15.97	0.139661	11.85	29.6	17.75	0.11908	11.55	28.79	17.24	0.169576
Fig1 B
	β-actin	dectin-1	-β-actin	-Control	β-actin	dectin-1	-β-actin	-Control
	Ct (dR)	Ct (dRn)	Inc Ct	Fold	Ct (dR)	Ct (dRn)	Inc Ct	Fold
N	10.73	24.95	14.22	1	10.75	24.96	14.21	1
Curdlan	10.99	24.53	13.54	1.60214	10.99	24.48	13.49	1.64718
CsA	10.88	25.81	14.93	0.61132	10.97	25.89	14.92	0.615572
Curdlan+1μMCsA	10.92	24.63	13.71	1.42405	10.5	24.21	13.71	1.42405
Curdlan+10μMCsA	10.92	25.42	14.5	0.823591	10.78	25.29	14.51	0.817902
Curdlan+100μMCsA	10.81	25.96	15.15	0.524858	10.63	25.73	15.1	0.543367
	β-actin	dectin-1	-β-actin	-Control	β-actin	dectin-1	-β-actin	-Control
	Ct (dR)	Ct (dRn)	Inc Ct	Fold	Ct (dR)	Ct (dRn)	Inc Ct	Fold
N	10.83	25.08	14.25	1	10.8	25.27	14.47	1
Curdlan	10.83	24.58	13.75	1.41421	10.76	24.36	13.6	1.82766
CsA	10.62	25.89	15.27	0.493116	10.89	25.93	15.04	0.673617
Curdlan+1μMCsA	10.89	24.64	13.75	1.41421	10.52	24.43	13.91	1.47427
Curdlan+10μMCsA	10.82	25.34	14.52	0.82932	10.67	25.48	14.81	0.790041
Curdlan+100μMCsA	10.65	25.86	15.21	0.514057	10.43	25.94	15.51	0.486327
Fig C
	β-actin	TNF-α	-β-actin	-Control	β-actin	TNF-α	-β-actin	-Control
	Ct (dR)	Ct (dRn)	Inc Ct	Fold	Ct (dR)	Ct (dRn)	Inc Ct	Fold
N	10.66	31.97	21.31	1	10.23	31.5	21.27	1
Curdlan	10.23	26.9	16.67	24.9333	10.34	27.19	16.85	21.4068
CsA	10.4	31.73	21.33	0.986233	10.46	31.56	21.1	1.12506
CsA1μM+C	10.45	27	16.55	27.0958	10.08	26.51	16.43	28.6408
CsA10μM+C	12.01	30.97	18.96	5.09824	10.2	27.6	17.4	14.6213
CsA100μM+C	10.77	28.38	17.61	12.996	10.21	27.44	17.23	16.4498
	β-actin	TNF-α	-β-actin	-Control	β-actin	TNF-α	-β-actin	-Control
	Ct (dR)	Ct (dRn)	Inc Ct	Fold	Ct (dR)	Ct (dRn)	Inc Ct	Fold
N	10.74	30.64	19.9	1	10.74	30.32	19.58	1
Curdlan	10.47	26.64	16.17	13.2691	10.6	25.8	15.2	20.8215
CsA	10.62	31.73	21.11	0.432269	10.61	31.99	21.38	0.287175
CsA1μM+C	10.62	26.21	15.59	19.8353	10.39	25.58	15.19	20.9663
CsA10μM+C	10.72	27.22	16.5	10.5561	10.7	27.39	16.69	7.4127
CsA100μM+C	10.95	26.88	15.93	15.6707	11.23	26.62	15.39	18.2522
Fig1 D
	β-actin	IL-1β	-β-actin	-Control	β-actin	IL-1β	-β-actin	-Control
	Ct (dR)	Ct (dRn)	Inc Ct	Fold	Ct (dR)	Ct (dRn)	Inc Ct	Fold
N	10.66	21.66	11	1	10.23	20.95	10.72	1
Curdlan	10.23	19.45	9.22	3.43426	10.34	19.39	9.05	3.18215
CsA	10.4	21.71	11.31	0.806642	10.46	21.7	11.24	0.697372
Curdlan+1μMCsA	10.45	20.14	9.69	2.47942	10.08	19.36	9.28	2.71321
Curdlan+10μMCsA	12.01	21.94	9.93	2.09943	10.2	20.13	9.93	1.72907
Curdlan+100μMCsA	10.77	20.63	9.86	2.20381	10.81	20.41	9.6	2.17347
	β-actin	IL-1β	-β-actin	-Control	β-actin	IL-1β	-β-actin	-Control
	Ct (dR)	Ct (dRn)	Inc Ct	Fold	Ct (dR)	Ct (dRn)	Inc Ct	Fold
N	10.74	21.04	10.3	1	10.74	21.24	10.5	1
Curdlan	10.47	19.69	9.22	2.11404	10.6	19.81	9.21	2.44528
CsA	10.62	21.05	10.43	0.913831	10.61	20.99	10.38	1.08673
Curdlan+1μMCsA	10.62	19.37	8.75	2.92817	10.39	19.36	8.97	2.88786
Curdlan+10μMCsA	10.72	20.65	9.93	1.29235	10.7	20.28	9.58	1.89212
Curdlan+100μMCsA	10.95	20.1	9.15	2.21914	11.23	20.66	9.43	2.09943
Fig1 E	dectin-1 protein fold change
	N	10μMCsA	Curdlan	curdlan+1μMCsA	curdlan+10μMCsA	curdlan+100μMCsA
	0.309973	0.313178	1.04784	0.868646	0.691342	0.183519
	0.3421	0.3094	1.0345	0.99524	0.546321	0.218653
	0.352345	0.317634	1.04214	0.957632	0.632451	0.203563
Fig1 F	dectin-1 protein fold change
	N	F	10μMCsA	F+1μMCsA	F+10μMCsA	F+100μMCsA
	0.407686	1.28259	0.33916	1.26943	0.265915	0.230963
	0.55623	1.26447	0.371212	1.38162	0.26915	0.246697
	0.487265	1.27428	0.363729	1.24746	0.267385	0.223765
Fig2 A
	β-actin	dectin-1	-β-actin	-Control	β-actin	dectin-1	-β-actin	-Control
	Ct (dR)	Ct (dRn)	Inc Ct	Fold	Ct (dR)	Ct (dRn)	Inc Ct	Fold
N	10.73	24.95	14.22	1	10.75	25.26	14.51	1
F	10.91	24.58	13.67	1.79005	10.69	24.64	13.95	1.47427
F+1μMantiVDR	10.88	24.81	13.93	1.49485	10.97	24.69	13.72	1.72907
F+1μMantiVDR+10μMCsA	10.92	25.02	14.1	1.32869	10.78	25.29	14.51	1
F+10μMCsA	10.62	27.03	16.41	0.267943	10.5	27.11	16.61	0.233258
	β-actin	dectin-1	-β-actin	-Control	β-actin	dectin-1	-β-actin	-Control
	Ct (dR)	Ct (dRn)	Inc Ct	Fold	Ct (dR)	Ct (dRn)	Inc Ct	Fold
N	10.78	25.35	14.57	1	10.85	24.93	14.08	1
F	10.86	23.97	13.11	1.95884	11.03	24.03	13	2.11404
F+1μMantiVDR	11	23.87	12.87	2.31338	10.96	24.2	13.24	1.79005
F+1μMantiVDR+10μMCsA	10.85	24.54	13.69	1.31039	10.88	24.18	13.3	1.71713
F+10μMCsA	10.52	25.77	15.25	0.444421	10.58	25.97	15.39	0.403321
Fig2 B
	dectin-1 protein fold change
	N	F	F+1μMantiVDR	F+1μMantiVDR+10μMCsA	F+10μMCsA
	1.15683	1.98993	1.78957	0.911811	0.47378
	0.824668	1.67078	1.74914	0.84467	0.419239
	0.946271	1.74653	1.64873	0.896251	0.476251
Fig3 A
	β-actin	IL-1β	-β-actin	-Control	β-actin	IL-1β	-β-actin	-Control
	Ct (dR)	Ct (dRn)	Inc Ct	Fold	Ct (dR)	Ct (dRn)	Inc Ct	Fold
N	10.58	20.61	10.03	1	10.59	20.44	9.85	1
F	10.67	19.69	9.02	2.01391	10.94	19.38	8.44	3.01049
F+1μMantiVDR	10.24	19.44	9.2	1.77769	10.87	19.3	8.43	3.03143
F+1μMantiVDR+10μMCsA	10.6	19.85	9.25	1.71713	10.77	19.85	9.08	1.93187
F+10μMCsA	10.86	20.64	9.78	1.18921	10.69	20.75	10.06	0.97942
	β-actin	IL-1β	-β-actin	-Control	β-actin	IL-1β	-β-actin	-Control
	Ct (dR)	Ct (dRn)	Inc Ct	Fold	Ct (dR)	Ct (dRn)	Inc Ct	Fold
N	10.55	20.89	10.34	1	10.88	21.22	10.34	1
F	10.74	19.38	8.64	3.24901	10.73	19.42	8.69	3.13834
F+1μMantiVDR	10.9	20.08	9.18	2.23457	10.68	19.36	8.68	3.16017
F+1μMantiVDR+10μMCsA	10.62	19.92	9.3	2.05623	10.5	19.84	9.34	2
F+10μMCsA	10.66	20.89	10.23	1.07923	10.76	20.99	10.23	1.07923
Fig3 B
	β-actin	TNF-α	-β-actin	-Control	β-actin	TNF-α	-β-actin	-Control
	Ct (dR)	Ct (dRn)	Inc Ct	Fold	Ct (dR)	Ct (dRn)	Inc Ct	Fold
N	10.55	31.34	20.79	1	10.88	31.67	20.79	1
F	10.74	26.95	16.21	23.9176	10.73	27.05	16.32	22.1618
F+1μMantiVDR	10.9	27.19	16.29	22.6274	10.68	27.04	16.36	21.5557
F+1μMantiVDR+10μMCsA	10.88	28.27	17.39	10.5561	10.65	28.03	17.38	10.6295
F+10μMCsA	10.62	28.42	17.8	7.94474	10.5	28.46	17.96	7.11074
	β-actin	TNF-α	-β-actin	-Control	β-actin	TNF-α	-β-actin	-Control
	Ct (dR)	Ct (dRn)	Inc Ct	Fold	Ct (dR)	Ct (dRn)	Inc Ct	Fold
N	10.58	30.43	19.85	1	10.59	30.44	19.85	1
F	10.97	26.38	15.41	21.7057	10.84	26.18	15.34	22.7848
F+1μMantiVDR	10.94	26.42	15.48	20.6776	10.87	26.36	15.49	20.5348
F+1μMantiVDR+10μMCsA	10.55	26.75	16.2	12.5533	10.47	26.76	16.29	11.7942
F+10μMCsA	10.6	27.52	16.92	7.6211	10.77	27.83	17.06	6.9163
Fig3 C
	N	F	F+1μMantiVDR	F+1μMantiVDR+10μMCsA	F+10μMCsA
	50	153	140	119	50
	50	142	133	122	52
	50	145	129	110	49
Fig3 D
	N	F	F+1μMantiVDR	F+1μMantiVDR+10μMCsA	F+10μMCsA
	1000	3082	2703	1523	1322
	1000	3018	2844	1557	1267
	1000	2954	2793	1603	1289
Fig4 A
	β-actin	dectin-1	-β-actin	-Control	β-actin	dectin-1	-β-actin	-Control
	Ct (dR)	Ct (dRn)	Inc Ct	Fold	Ct (dR)	Ct (dRn)	Inc Ct	Fold
N	10.85	24.95	14.1	1	10.89	25.15	14.26	1
F	10.94	24.34	13.4	1.81504	10.75	24.63	13.88	1.30134
F+10μMCsA	10.69	25.33	14.64	0.768438	10.99	25.83	14.84	0.668964
F+100nM VD	10.85	25.63	14.78	0.697372	10.78	25.5	14.72	0.726986
F+10μMCsA+100nM VD	10.79	26.19	15.4	0.45376	10.69	26.84	16.15	0.269807
	β-actin	dectin-1	-β-actin	-Control	β-actin	dectin-1	-β-actin	-Control
	Ct (dR)	Ct (dRn)	Inc Ct	Fold	Ct (dR)	Ct (dRn)	Inc Ct	Fold
N	10.8	24.63	13.83	1	10.99	24.6	13.61	1.16473
F	10.79	23.76	12.97	1.81504	10.9	23.92	13.02	1.75321
F+10μMCsA	10.69	25.25	14.56	0.602904	10.96	25.18	14.22	0.76313
F+100nM VD	10.86	24.94	14.08	0.840896	10.92	25.01	14.09	0.835088
F+10μMCsA+100nM VD	10.7	26.86	16.16	0.267943	10.93	25.99	15.06	0.426317
Fig4 B
	dectin-1 protein fold change
	N	F	F+10μMCsA	F+100nM VD	F+10μMCsA+100nM VD
	0.42991	1.64165	0.753471	1.33192	0.551761
	0.404323	1.59346	0.724388	1.31452	0.534661
	0.452214	1.62334	0.783312	1.36223	0.587325
Fig5 A
	β-actin	IL-1β	-β-actin	-Control	β-actin	IL-1β	-β-actin	-Control
	Ct (dR)	Ct (dRn)	Inc Ct	Fold	Ct (dR)	Ct (dRn)	Inc Ct	Fold
N	10.36	21.32	10.96	1	10.18	21.14	10.96	1
F	11.48	20.97	9.49	2.77022	11.77	21.07	9.3	3.16017
F+10μMCsA	11.09	21.45	10.36	1.51572	11.22	21.48	10.26	1.6245
F+100nM VD	11.1	20.89	9.79	2.25012	10.69	20.55	9.86	2.14355
F+10μMCsA+100nM VD	11.08	21.96	10.88	1.05702	10.96	21.69	10.73	1.17283
	β-actin	IL-1β	-β-actin	-Control	β-actin	IL-1β	-β-actin	-Control
	Ct (dR)	Ct (dRn)	Inc Ct	Fold	Ct (dR)	Ct (dRn)	Inc Ct	Fold
N	10.6	21.29	10.69	1	10.62	21.31	10.69	1
F	10.91	20.03	9.12	2.96905	10.79	19.76	8.97	3.29436
F+10μMCsA	10.85	20.78	9.93	1.69349	10.84	20.96	10.12	1.48452
F+100nM VD	10.75	20.31	9.56	2.18859	10.83	20.42	9.59	2.14355
F+10μMCsA+100nM VD	10.74	21.97	11.23	0.687771	10.78	21.58	10.8	0.926588
Fig5 B
	β-actin	TNF-α	-β-actin	-Control	β-actin	TNF-α	-β-actin	-Control
	Ct (dR)	Ct (dRn)	Inc Ct	Fold	Ct (dR)	Ct (dRn)	Inc Ct	Fold
N	10.36	30.8	20.44	1	10.18	30.62	20.44	1
F	11.48	27.31	15.83	24.4201	12.09	27.97	15.88	23.5883
F+10μMCsA	12.22	29.56	17.34	8.57419	11.77	29.43	17.66	6.86852
F+100nM VD	11.1	28.15	17.05	10.4831	10.69	27.54	16.85	12.042
F+10μMCsA+100nM VD	11.68	30.15	18.47	3.91768	10.96	29.87	18.91	2.88786
	β-actin	TNF-α	-β-actin	-Control	β-actin	TNF-α	-β-actin	-Control
	Ct (dR)	Ct (dRn)	Inc Ct	Fold	Ct (dR)	Ct (dRn)	Inc Ct	Fold
N	10.18	30.47	20.29	1	10.28	30.57	20.29	1
F	10.48	26.37	15.89	21.1121	11.24	26.93	15.69	24.2515
F+10μMCsA	10.83	27.95	17.12	9.00047	10.67	27.73	17.06	9.38268
F+100nM VD	11.31	28.01	16.7	12.042	10.95	27.65	16.7	12.042
F+10μMCsA+100nM VD	11	28.86	17.86	5.38893	11.17	28.81	17.64	6.27667
Fig5 C
	N	F	F+10μMCsA	F+100nM VD	F+10μMCsA+100nM VD
	50	146	69	126	54
	50	150	63	127	54
	50	145	70	133	55
Fig5 D
	N	F	F+10μMCsA	F+100nM VD	F+10μMCsA+100nM VD
	1000	2933	1698	2278	1398
	1000	2478	1634	2361	1244
	1000	2876	1743	2412	1452
